# Supplementary material for: MSClustering: A Cytoscape Tool for Multi-Level Clustering of Biological Networks
Source: Int J Mol Sci. 2022 Nov 17;23(22):14240. doi: 10.3390/ijms232214240 (PMC9699063; doi:10.3390/ijms232214240)
Supplement: Supplementary file 1 [file ijms-23-14240-s001.zip]

Archive with 1 entries (1 files):
- ijms-1992181-supplementary.pdf
